# Supplementary material for: Willingness to Receive Maternal RSV Vaccination Among Pregnant Women and Those Planning Pregnancy in Southern China: A Cross-Sectional Study and Predictive Nomogram
Source: Vaccines (Basel). 2026 Feb 8;14(2):160. doi: 10.3390/vaccines14020160 (PMC12945216; doi:10.3390/vaccines14020160)
Supplement: Supplementary file 1 [file vaccines-14-00160-s001.zip]

Archive with 2 entries (2 files):
- vaccines-4117967-supplemental questionnaire.pdf
- vaccines-4117967-supplementary tables and figures.pdf
